# Supplementary material for: Dietary Supplementation with Popped Amaranth Modulates the Gut Microbiota in Low Height-for-Age Children: A Nonrandomized Pilot Trial
Source: Foods. 2023 Jul 20;12(14):2760. doi: 10.3390/foods12142760 (PMC10379428; doi:10.3390/foods12142760)
Supplement: Supplementary file 1 [file foods-12-02760-s001.zip]

Archive with 1 entries (1 files):
- foods-2480845-supplementary.pdf
